# Supplementary material for: Secreted dual reporter assay with Gaussia luciferase and the red fluorescent protein mCherry
Source: PLoS One. 2017 Dec 8;12(12):e0189403. doi: 10.1371/journal.pone.0189403 (PMC5722324; doi:10.1371/journal.pone.0189403)
Supplement: S1 Maps sequences — A zipped archive with pdf and xdna files with the maps and sequences, respectively, of plasmids XTG, XETG, XGTG, and XGalG. (ZIP) [file pone.0189403.s001.zip]

Archive with 21 entries (18 files):
- Supporting Information/
- Supporting Information/XTG.xdna
- __MACOSX/
- __MACOSX/Supporting Information/
- __MACOSX/Supporting Information/._XTG.xdna
- Supporting Information/XGalG.pdf
- __MACOSX/Supporting Information/._XGalG.pdf
- Supporting Information/.DS_Store
- __MACOSX/Supporting Information/._.DS_Store
- Supporting Information/XGalG.xdna
- __MACOSX/Supporting Information/._XGalG.xdna
- Supporting Information/XTG.pdf
- __MACOSX/Supporting Information/._XTG.pdf
- Supporting Information/XGTG.xdna
- __MACOSX/Supporting Information/._XGTG.xdna
- Supporting Information/XETG.pdf
- __MACOSX/Supporting Information/._XETG.pdf
- Supporting Information/XGTG.pdf
- __MACOSX/Supporting Information/._XGTG.pdf
- Supporting Information/XETG.xdna
- __MACOSX/Supporting Information/._XETG.xdna
